# Supplementary material for: Format chain exchange (FORCE) for high-throughput generation of bispecific antibodies in combinatorial binder-format matrices
Source: Nat Commun. 2020 Oct 2;11:4974. doi: 10.1038/s41467-020-18477-7 (PMC7532213; doi:10.1038/s41467-020-18477-7)
Supplement: Supplementary file 4 — Source Data [file 41467_2020_18477_MOESM4_ESM.xlsx]

## Sheet: Figure 3
Figure 3 A and B
		nr:	non-reduced
		r:	reduced
		HC:	heavy chain
		LC:	light chain
		*non-optimized reaction and elution conditions were still significant amounts of remaining educts and products are detected in flowthrough
		SEC-Profiles Fig. 3A		left: with E357K dummy, right: with K470E-dummy
		SEC-Profiles Fig. 3B		left: NiNTA flow-through, right: NiNTA eluate

## Sheet: Figure S2
Figure S2
